# Supplementary material for: Amberlite-15 promoted an unprecedented aza Michael rearrangement for one pot synthesis of dihydroquinazolinone compounds
Source: RSC Adv. 2018 Jun 19;8(40):22331–4. doi: 10.1039/c8ra03308k (PMC9092434; doi:10.1039/c8ra03308k)
Supplement: RA-008-C8RA03308K-s002 [file RA-008-C8RA03308K-s002.cif]

# Electronic Supplementary Material (ESI) for RSC Advances.
# This journal is © The Royal Society of Chemistry 2018

####################################################################### 
# 
# This file contains crystal structure data downloaded from the 
# Cambridge Structural Database (CSD) hosted by the Cambridge 
# Crystallographic Data Centre (CCDC).
# 
# Full information about CCDC data access policies and citation 
# guidelines are available at http://www.ccdc.cam.ac.uk/access/V1 
# 
# Audit and citation data items may have been added by the CCDC. 
# Please retain this information to preserve the provenance of 
# this file and to allow appropriate attribution of the data. 
# 
#######################################################################

data_shelx
_database_code_depnum_ccdc_archive 'CCDC 1838572'
_audit_update_record             
;
2018-04-20 deposited with the CCDC.
2018-05-25 downloaded from the CCDC.
;

_audit_creation_method           SHELXL-2017/1
_shelx_SHELXL_version_number     2017/1
_chemical_name_systematic        ?
_chemical_name_common            ?
_chemical_melting_point          ?
_chemical_formula_moiety         'C23 H27 N2 O4'
_chemical_formula_sum            'C23 H27 N2 O4'
_chemical_formula_weight         395.46

loop_
_atom_type_symbol
_atom_type_description
_atom_type_scat_dispersion_real
_atom_type_scat_dispersion_imag
_atom_type_scat_source
C C 0.0033 0.0016 'International Tables Vol C Tables 4.2.6.8 and 6.1.1.4'
N N 0.0061 0.0033 'International Tables Vol C Tables 4.2.6.8 and 6.1.1.4'
O O 0.0106 0.0060 'International Tables Vol C Tables 4.2.6.8 and 6.1.1.4'
H H 0.0000 0.0000 'International Tables Vol C Tables 4.2.6.8 and 6.1.1.4'

_space_group_crystal_system      ?
_space_group_IT_number           ?
_space_group_name_H-M_alt        0
_space_group_name_Hall           ?

_shelx_space_group_comment       
;
The symmetry employed for this shelxl refinement is uniquely defined
by the following loop, which should always be used as a source of
symmetry information in preference to the above space-group names.
They are only intended as comments.
;

loop_
_space_group_symop_operation_xyz
'x, y, z'
'x+1/2, y+1/2, z'

_cell_length_a                   21.7483(19)
_cell_length_b                   9.2050(7)
_cell_length_c                   13.1074(15)
_cell_angle_alpha                90
_cell_angle_beta                 123.852(7)
_cell_angle_gamma                90
_cell_volume                     2179.2(4)
_cell_formula_units_Z            4
_cell_measurement_temperature    296(2)
_cell_measurement_reflns_used    6335

_cell_measurement_theta_min      4.510
_cell_measurement_theta_max      56.085

_exptl_crystal_description       block
_exptl_crystal_colour            ?
_exptl_crystal_density_meas      ?
_exptl_crystal_density_method    ?
_exptl_crystal_density_diffrn    1.205
_exptl_crystal_F_000             844
_exptl_transmission_factor_min   ?
_exptl_transmission_factor_max   ?
_exptl_crystal_size_max          0.350
_exptl_crystal_size_mid          0.300
_exptl_crystal_size_min          0.300
_exptl_absorpt_coefficient_mu    0.083
_shelx_estimated_absorpt_T_min   0.972
_shelx_estimated_absorpt_T_max   0.976
_exptl_absorpt_correction_type   multi-scan
_exptl_absorpt_correction_T_min  0.972
_exptl_absorpt_correction_T_max  0.976
_exptl_absorpt_process_details   'SADABS (Bruker, 1999)'
_exptl_absorpt_special_details   ?
_diffrn_ambient_temperature      296(2)
_diffrn_radiation_wavelength     0.71073
_diffrn_radiation_type           MoK\a
_diffrn_source                   ?
_diffrn_measurement_device_type  'Bruker axs kappa apex2 CCD Diffractometer'
_diffrn_measurement_method       '\w and \f scan'
_diffrn_detector_area_resol_mean ?
_diffrn_reflns_number            13371
_diffrn_reflns_av_unetI/netI     0.0347
_diffrn_reflns_av_R_equivalents  0.0207
_diffrn_reflns_limit_h_min       -27
_diffrn_reflns_limit_h_max       28
_diffrn_reflns_limit_k_min       -12
_diffrn_reflns_limit_k_max       12
_diffrn_reflns_limit_l_min       -17
_diffrn_reflns_limit_l_max       17
_diffrn_reflns_theta_min         1.871
_diffrn_reflns_theta_max         28.316
_diffrn_reflns_theta_full        25.242
_diffrn_measured_fraction_theta_max 0.940
_diffrn_measured_fraction_theta_full 0.997
_diffrn_reflns_Laue_measured_fraction_max 0.940
_diffrn_reflns_Laue_measured_fraction_full 0.997
_diffrn_reflns_point_group_measured_fraction_max 0.794
_diffrn_reflns_point_group_measured_fraction_full 0.895
_reflns_number_total             8631
_reflns_number_gt                7250
_reflns_threshold_expression     'I > 2\s(I)'
_reflns_Friedel_coverage         0.690
_reflns_Friedel_fraction_max     0.649
_reflns_Friedel_fraction_full    0.792

_reflns_special_details          
;
 Reflections were merged by SHELXL according to the crystal
 class for the calculation of statistics and refinement.
 
 _reflns_Friedel_fraction is defined as the number of unique
 Friedel pairs measured divided by the number that would be
 possible theoretically, ignoring centric projections and
 systematic absences.
;

__computing_data_collection      'APEX2 (Bruker, 2004)'
_computing_cell_refinement       'APEX2/SAINT (Bruker, 2004)'
_computing_data_reduction        'SAINT/XPREP (Bruker, 2004)'
_computing_structure_solution    'SIR92 (Altornare et al., 1993)'
_computing_structure_refinement  'SHELXL-97 (Sheldrick, 1997)'
_computing_molecular_graphics    
'ORTEP3 (Farrugia, 1997) and Mercury (Bruno et al., 2002)'
_computing_publication_material  'SHELXL-97 (Sheldrick, 1997)'
_refine_special_details          ?
_refine_ls_structure_factor_coef Fsqd
_refine_ls_matrix_type           full
_refine_ls_weighting_scheme      calc
_refine_ls_weighting_details     
'w=1/[\s^2^(Fo^2^)+(0.1127P)^2^+0.1757P] where P=(Fo^2^+2Fc^2^)/3'
_atom_sites_solution_primary     ?
_atom_sites_solution_secondary   ?
_atom_sites_solution_hydrogens   geom
_refine_ls_hydrogen_treatment    constr
_refine_ls_extinction_method     none
_refine_ls_extinction_coef       .
_refine_ls_abs_structure_details 
;
 Flack x determined using 2687 quotients [(I+)-(I-)]/[(I+)+(I-)]
 (Parsons, Flack and Wagner, Acta Cryst. B69 (2013) 249-259).
;
_refine_ls_abs_structure_Flack   0.5(3)
_chemical_absolute_configuration ?
_refine_ls_number_reflns         8631
_refine_ls_number_parameters     529
_refine_ls_number_restraints     3
_refine_ls_R_factor_all          0.0606
_refine_ls_R_factor_gt           0.0513
_refine_ls_wR_factor_ref         0.1590
_refine_ls_wR_factor_gt          0.1483
_refine_ls_goodness_of_fit_ref   1.029
_refine_ls_restrained_S_all      1.029
_refine_ls_shift/su_max          0.001
_refine_ls_shift/su_mean         0.000

loop_
_atom_site_label
_atom_site_type_symbol
_atom_site_fract_x
_atom_site_fract_y
_atom_site_fract_z
_atom_site_U_iso_or_equiv
_atom_site_adp_type
_atom_site_occupancy
_atom_site_site_symmetry_order
_atom_site_calc_flag
_atom_site_refinement_flags_posn
_atom_site_refinement_flags_adp
_atom_site_refinement_flags_occupancy
_atom_site_disorder_assembly
_atom_site_disorder_group
C1 C 0.40829(19) 0.4628(3) 0.5984(3) 0.0340(7) Uani 1 1 d . . . . .
C2 C 0.3434(2) 0.5220(4) 0.5797(4) 0.0474(9) Uani 1 1 d . . . . .
H2 H 0.345095 0.609452 0.616721 0.057 Uiso 1 1 calc R U . . .
C3 C 0.2778(2) 0.4509(5) 0.5070(4) 0.0593(11) Uani 1 1 d . . . . .
H3 H 0.234774 0.491352 0.493899 0.071 Uiso 1 1 calc R U . . .
C4 C 0.2741(3) 0.3198(5) 0.4525(5) 0.0651(12) Uani 1 1 d . . . . .
H4 H 0.229125 0.271879 0.403722 0.078 Uiso 1 1 calc R U . . .
C5 C 0.3382(2) 0.2606(4) 0.4713(4) 0.0528(9) Uani 1 1 d . . . . .
H5 H 0.335754 0.172128 0.434995 0.063 Uiso 1 1 calc R U . . .
C6 C 0.40653(18) 0.3308(3) 0.5437(3) 0.0331(6) Uani 1 1 d . . . . .
C7 C 0.47779(18) 0.2704(3) 0.5646(3) 0.0293(6) Uani 1 1 d . . . . .
C8 C 0.52556(18) 0.0731(3) 0.7151(3) 0.0344(6) Uani 1 1 d . . . . .
H8A H 0.493221 0.005303 0.720159 0.041 Uiso 1 1 calc R U . . .
H8B H 0.567323 0.016526 0.729424 0.041 Uiso 1 1 calc R U . . .
C9 C 0.5530(2) 0.1611(4) 0.8137(3) 0.0398(7) Uani 1 1 d . . . . .
H9A H 0.512169 0.216418 0.804385 0.048 Uiso 1 1 calc R U . . .
H9B H 0.586358 0.229740 0.812427 0.048 Uiso 1 1 calc R U . . .
C10 C 0.5925(2) 0.0917(4) 0.9348(3) 0.0427(8) Uani 1 1 d . . . . .
C11 C 0.6515(4) 0.1318(6) 1.1481(4) 0.0747(15) Uani 1 1 d . . . . .
H11A H 0.699290 0.093975 1.171536 0.090 Uiso 1 1 calc R U . . .
H11B H 0.623324 0.053326 1.152692 0.090 Uiso 1 1 calc R U . . .
C12 C 0.6614(6) 0.2508(10) 1.2315(6) 0.128(3) Uani 1 1 d . . . . .
H12A H 0.697359 0.318384 1.239213 0.192 Uiso 1 1 calc R U . . .
H12B H 0.678149 0.211577 1.310775 0.192 Uiso 1 1 calc R U . . .
H12C H 0.615018 0.299834 1.198615 0.192 Uiso 1 1 calc R U . . .
C13 C 0.45128(19) 0.0161(3) 0.4963(3) 0.0327(6) Uani 1 1 d . . . . .
C14 C 0.4310(2) -0.1238(4) 0.5087(3) 0.0434(8) Uani 1 1 d . . . . .
H14 H 0.442291 -0.155409 0.584724 0.052 Uiso 1 1 calc R U . . .
C15 C 0.3944(2) -0.2143(4) 0.4084(4) 0.0497(9) Uani 1 1 d . . . . .
H15 H 0.381270 -0.307253 0.417458 0.060 Uiso 1 1 calc R U . . .
C16 C 0.3767(2) -0.1695(4) 0.2938(4) 0.0461(8) Uani 1 1 d . . . . .
H16 H 0.351694 -0.231649 0.226634 0.055 Uiso 1 1 calc R U . . .
C17 C 0.39650(19) -0.0326(3) 0.2809(3) 0.0367(7) Uani 1 1 d . . . . .
H17 H 0.384787 -0.002445 0.204261 0.044 Uiso 1 1 calc R U . . .
C18 C 0.43400(18) 0.0623(3) 0.3809(3) 0.0311(6) Uani 1 1 d . . . . .
C19 C 0.45827(18) 0.2050(3) 0.3661(3) 0.0314(6) Uani 1 1 d . . . . .
C20 C 0.5166(2) 0.4389(3) 0.4599(4) 0.0423(8) Uani 1 1 d . . . . .
H20A H 0.520295 0.501657 0.522573 0.051 Uiso 1 1 calc R U . . .
H20B H 0.484047 0.485407 0.380883 0.051 Uiso 1 1 calc R U . . .
C21 C 0.5929(3) 0.4200(4) 0.4833(4) 0.0543(10) Uani 1 1 d . . . . .
H21A H 0.588042 0.362028 0.417372 0.065 Uiso 1 1 calc R U . . .
H21B H 0.611319 0.514791 0.480282 0.065 Uiso 1 1 calc R U . . .
C22 C 0.6490(3) 0.3498(6) 0.6031(5) 0.0678(12) Uani 1 1 d . . . . .
H22A H 0.630396 0.256281 0.608309 0.081 Uiso 1 1 calc R U . . .
H22B H 0.656432 0.409837 0.669843 0.081 Uiso 1 1 calc R U . . .
C23 C 0.7232(4) 0.3281(10) 0.6176(8) 0.114(3) Uani 1 1 d . . . . .
H23A H 0.723778 0.234710 0.585574 0.170 Uiso 1 1 calc R U . . .
H23B H 0.762562 0.333231 0.703038 0.170 Uiso 1 1 calc R U . . .
H23C H 0.729732 0.402722 0.573313 0.170 Uiso 1 1 calc R U . . .
C24 C 0.3383(2) 0.7392(5) -0.0287(4) 0.0528(9) Uani 1 1 d . . . . .
H24 H 0.336015 0.827892 -0.064620 0.063 Uiso 1 1 calc R U . . .
C25 C 0.2741(2) 0.6800(5) -0.0479(5) 0.0644(12) Uani 1 1 d . . . . .
H25 H 0.229086 0.727835 -0.097002 0.077 Uiso 1 1 calc R U . . .
C26 C 0.2778(2) 0.5484(5) 0.0070(5) 0.0588(11) Uani 1 1 d . . . . .
H26 H 0.234812 0.507934 -0.006075 0.071 Uiso 1 1 calc R U . . .
C27 C 0.3432(2) 0.4780(4) 0.0796(4) 0.0479(9) Uani 1 1 d . . . . .
H27 H 0.344952 0.390717 0.116780 0.058 Uiso 1 1 calc R U . . .
C28 C 0.40799(19) 0.5369(3) 0.0982(3) 0.0335(6) Uani 1 1 d . . . . .
C29 C 0.40632(18) 0.6689(3) 0.0432(3) 0.0328(6) Uani 1 1 d . . . . .
C30 C 0.47782(18) 0.7296(3) 0.0647(3) 0.0296(6) Uani 1 1 d . . . . .
C31 C 0.5167(2) 0.5605(3) -0.0398(4) 0.0419(8) Uani 1 1 d . . . . .
H31A H 0.484216 0.513630 -0.118713 0.050 Uiso 1 1 calc R U . . .
H31B H 0.520491 0.497985 0.023044 0.050 Uiso 1 1 calc R U . . .
C32 C 0.5932(3) 0.5797(4) -0.0164(4) 0.0555(10) Uani 1 1 d . . . . .
H32A H 0.611648 0.484934 -0.019418 0.067 Uiso 1 1 calc R U . . .
H32B H 0.588226 0.637619 -0.082438 0.067 Uiso 1 1 calc R U . . .
C33 C 0.6493(3) 0.6501(6) 0.1033(5) 0.0672(12) Uani 1 1 d . . . . .
H33A H 0.656540 0.590354 0.170097 0.081 Uiso 1 1 calc R U . . .
H33B H 0.630732 0.743779 0.108244 0.081 Uiso 1 1 calc R U . . .
C34 C 0.7234(4) 0.6712(10) 0.1182(8) 0.114(2) Uani 1 1 d . . . . .
H34A H 0.727707 0.602809 0.067110 0.171 Uiso 1 1 calc R U . . .
H34B H 0.762946 0.655747 0.202465 0.171 Uiso 1 1 calc R U . . .
H34C H 0.726332 0.768198 0.094309 0.171 Uiso 1 1 calc R U . . .
C35 C 0.45834(18) 0.7946(3) -0.1339(3) 0.0316(6) Uani 1 1 d . . . . .
C36 C 0.43411(18) 0.9377(3) -0.1185(3) 0.0312(6) Uani 1 1 d . . . . .
C37 C 0.39657(19) 1.0320(3) -0.2191(3) 0.0361(7) Uani 1 1 d . . . . .
H37 H 0.385109 1.001798 -0.295551 0.043 Uiso 1 1 calc R U . . .
C38 C 0.3765(2) 1.1690(4) -0.2060(4) 0.0461(8) Uani 1 1 d . . . . .
H38 H 0.350901 1.230688 -0.273327 0.055 Uiso 1 1 calc R U . . .
C39 C 0.3946(2) 1.2139(4) -0.0918(4) 0.0497(9) Uani 1 1 d . . . . .
H39 H 0.381852 1.307224 -0.082657 0.060 Uiso 1 1 calc R U . . .
C40 C 0.4311(2) 1.1232(4) 0.0088(3) 0.0437(8) Uani 1 1 d . . . . .
H40 H 0.442194 1.154784 0.084698 0.052 Uiso 1 1 calc R U . . .
C41 C 0.45138(18) 0.9834(3) -0.0037(3) 0.0314(6) Uani 1 1 d . . . . .
C42 C 0.52573(18) 0.9264(3) 0.2152(3) 0.0331(6) Uani 1 1 d . . . . .
H42A H 0.567678 0.982230 0.229485 0.040 Uiso 1 1 calc R U . . .
H42B H 0.493580 0.994836 0.220103 0.040 Uiso 1 1 calc R U . . .
C43 C 0.5529(2) 0.8383(4) 0.3143(3) 0.0384(7) Uani 1 1 d . . . . .
H43A H 0.586156 0.768993 0.313210 0.046 Uiso 1 1 calc R U . . .
H43B H 0.511963 0.783670 0.305022 0.046 Uiso 1 1 calc R U . . .
C44 C 0.5925(2) 0.9079(4) 0.4348(3) 0.0420(8) Uani 1 1 d . . . . .
C45 C 0.6514(4) 0.8675(6) 0.6480(4) 0.0756(15) Uani 1 1 d . . . . .
H45A H 0.622910 0.945554 0.652252 0.091 Uiso 1 1 calc R U . . .
H45B H 0.699044 0.905994 0.671431 0.091 Uiso 1 1 calc R U . . .
C46 C 0.6618(6) 0.7496(9) 0.7320(6) 0.126(3) Uani 1 1 d . . . . .
H46A H 0.615701 0.699563 0.699371 0.189 Uiso 1 1 calc R U . . .
H46B H 0.678204 0.789583 0.810902 0.189 Uiso 1 1 calc R U . . .
H46C H 0.698214 0.682671 0.740473 0.189 Uiso 1 1 calc R U . . .
N1 N 0.48438(15) 0.2983(2) 0.4611(2) 0.0319(6) Uani 1 1 d . . . . .
N2 N 0.48771(15) 0.1153(3) 0.5941(2) 0.0324(6) Uani 1 1 d . . . . .
N3 N 0.48784(15) 0.8839(3) 0.0944(2) 0.0320(5) Uani 1 1 d . . . . .
N4 N 0.48445(15) 0.7013(2) -0.0391(2) 0.0322(6) Uani 1 1 d . . . . .
O1 O 0.47493(15) 0.5298(3) 0.6696(3) 0.0461(6) Uani 1 1 d . . . . .
H1 H 0.471196 0.597902 0.706104 0.069 Uiso 1 1 calc R U . . .
O2 O 0.6123(2) 0.1890(3) 1.0241(3) 0.0626(8) Uani 1 1 d . . . . .
O3 O 0.60655(18) -0.0354(3) 0.9552(3) 0.0573(7) Uani 1 1 d . . . . .
O4 O 0.45682(16) 0.2363(2) 0.2723(2) 0.0419(6) Uani 1 1 d . . . . .
O5 O 0.6126(2) 0.8104(3) 0.5243(3) 0.0629(9) Uani 1 1 d . . . . .
O6 O 0.60673(17) 1.0349(3) 0.4552(3) 0.0561(7) Uani 1 1 d . . . . .
O7 O 0.45672(15) 0.7630(2) -0.2276(2) 0.0416(6) Uani 1 1 d . . . . .
O8 O 0.47496(15) 0.4698(3) 0.1694(3) 0.0460(6) Uani 1 1 d . . . . .
H8 H 0.471275 0.401246 0.205666 0.069 Uiso 1 1 calc R U . . .

loop_
_atom_site_aniso_label
_atom_site_aniso_U_11
_atom_site_aniso_U_22
_atom_site_aniso_U_33
_atom_site_aniso_U_23
_atom_site_aniso_U_13
_atom_site_aniso_U_12
C1 0.0482(18) 0.0293(14) 0.0349(16) 0.0016(12) 0.0297(15) 0.0049(12)
C2 0.059(2) 0.0378(17) 0.061(2) 0.0005(16) 0.043(2) 0.0112(15)
C3 0.051(2) 0.063(2) 0.071(3) 0.005(2) 0.038(2) 0.0185(19)
C4 0.044(2) 0.076(3) 0.068(3) -0.020(2) 0.027(2) -0.003(2)
C5 0.046(2) 0.054(2) 0.057(2) -0.0198(18) 0.0279(18) -0.0034(16)
C6 0.0408(17) 0.0329(14) 0.0311(15) 0.0005(12) 0.0233(14) 0.0059(12)
C7 0.0406(16) 0.0247(13) 0.0280(14) 0.0009(10) 0.0224(13) 0.0033(11)
C8 0.0376(17) 0.0375(16) 0.0352(16) 0.0055(12) 0.0247(14) 0.0040(12)
C9 0.0432(18) 0.0429(17) 0.0360(17) 0.0049(14) 0.0238(15) 0.0020(13)
C10 0.0436(19) 0.050(2) 0.0348(17) 0.0027(14) 0.0223(15) -0.0022(15)
C11 0.098(4) 0.080(3) 0.033(2) 0.006(2) 0.028(2) -0.006(3)
C12 0.194(9) 0.113(5) 0.046(3) -0.001(3) 0.048(4) 0.008(5)
C13 0.0456(18) 0.0289(14) 0.0327(15) -0.0007(11) 0.0275(14) 0.0026(12)
C14 0.066(2) 0.0334(16) 0.0387(18) 0.0041(13) 0.0342(18) -0.0018(15)
C15 0.072(3) 0.0317(16) 0.054(2) -0.0008(15) 0.040(2) -0.0095(16)
C16 0.061(2) 0.0364(17) 0.045(2) -0.0089(14) 0.0321(18) -0.0073(15)
C17 0.0503(19) 0.0339(16) 0.0324(16) -0.0018(12) 0.0270(15) -0.0004(13)
C18 0.0419(16) 0.0277(13) 0.0340(15) 0.0037(11) 0.0276(14) 0.0047(11)
C19 0.0427(17) 0.0286(14) 0.0304(15) 0.0029(11) 0.0250(14) 0.0061(12)
C20 0.069(2) 0.0244(14) 0.050(2) -0.0010(13) 0.0431(19) -0.0015(14)
C21 0.069(3) 0.047(2) 0.063(3) -0.0074(18) 0.047(2) -0.0137(18)
C22 0.067(3) 0.069(3) 0.062(3) -0.018(2) 0.033(2) -0.010(2)
C23 0.054(3) 0.147(7) 0.111(5) -0.026(5) 0.028(3) -0.007(4)
C24 0.044(2) 0.057(2) 0.054(2) 0.0201(18) 0.0256(18) 0.0045(16)
C25 0.040(2) 0.076(3) 0.067(3) 0.020(2) 0.024(2) 0.0034(19)
C26 0.051(2) 0.063(2) 0.070(3) -0.003(2) 0.039(2) -0.0159(19)
C27 0.061(2) 0.0358(17) 0.062(2) -0.0026(16) 0.043(2) -0.0110(15)
C28 0.0465(18) 0.0301(14) 0.0349(16) -0.0022(12) 0.0295(15) -0.0041(12)
C29 0.0385(16) 0.0342(15) 0.0306(15) -0.0013(12) 0.0222(13) -0.0063(12)
C30 0.0401(16) 0.0265(13) 0.0274(14) -0.0011(11) 0.0219(13) -0.0019(11)
C31 0.064(2) 0.0269(14) 0.048(2) -0.0002(13) 0.0399(18) 0.0038(14)
C32 0.069(3) 0.046(2) 0.068(3) 0.0073(18) 0.049(2) 0.0142(18)
C33 0.070(3) 0.067(3) 0.063(3) 0.015(2) 0.036(2) 0.012(2)
C34 0.056(3) 0.149(7) 0.108(5) 0.017(5) 0.028(3) 0.009(4)
C35 0.0414(17) 0.0292(14) 0.0315(15) -0.0043(11) 0.0248(14) -0.0067(12)
C36 0.0425(16) 0.0266(13) 0.0343(15) -0.0032(11) 0.0275(14) -0.0030(11)
C37 0.0460(19) 0.0357(16) 0.0321(16) 0.0011(12) 0.0250(14) 0.0009(13)
C38 0.058(2) 0.0378(17) 0.046(2) 0.0090(15) 0.0311(18) 0.0085(15)
C39 0.073(3) 0.0301(16) 0.054(2) 0.0025(15) 0.040(2) 0.0114(15)
C40 0.067(2) 0.0327(16) 0.0399(18) -0.0045(13) 0.0353(18) 0.0027(15)
C41 0.0437(17) 0.0268(13) 0.0314(15) -0.0006(11) 0.0257(14) -0.0040(11)
C42 0.0369(16) 0.0379(16) 0.0327(15) -0.0059(12) 0.0244(14) -0.0038(12)
C43 0.0418(18) 0.0416(17) 0.0337(17) -0.0044(13) 0.0223(14) -0.0004(13)
C44 0.0418(19) 0.050(2) 0.0310(16) -0.0043(14) 0.0181(14) 0.0028(14)
C45 0.099(4) 0.083(3) 0.031(2) -0.008(2) 0.027(2) 0.008(3)
C46 0.193(9) 0.108(5) 0.045(3) 0.000(3) 0.047(4) -0.005(5)
N1 0.0481(16) 0.0241(11) 0.0354(14) -0.0001(10) 0.0307(13) 0.0008(10)
N2 0.0461(15) 0.0254(11) 0.0307(13) 0.0014(9) 0.0246(12) 0.0028(10)
N3 0.0451(15) 0.0265(12) 0.0290(13) -0.0020(9) 0.0234(12) -0.0034(10)
N4 0.0489(16) 0.0238(11) 0.0366(14) -0.0004(10) 0.0317(13) 0.0001(10)
O1 0.0538(15) 0.0361(12) 0.0585(15) -0.0190(11) 0.0375(13) -0.0043(10)
O2 0.090(2) 0.0542(16) 0.0329(14) 0.0011(11) 0.0275(15) -0.0047(15)
O3 0.0633(18) 0.0501(15) 0.0444(15) 0.0108(12) 0.0213(13) 0.0026(12)
O4 0.0714(17) 0.0314(11) 0.0375(12) 0.0014(9) 0.0394(12) -0.0010(10)
O5 0.092(2) 0.0541(16) 0.0324(14) -0.0028(11) 0.0279(15) 0.0040(15)
O6 0.0610(17) 0.0487(15) 0.0444(15) -0.0120(11) 0.0206(13) -0.0014(12)
O7 0.0720(17) 0.0306(11) 0.0371(12) -0.0027(9) 0.0395(12) 0.0019(10)
O8 0.0523(15) 0.0374(12) 0.0579(15) 0.0186(11) 0.0366(13) 0.0044(10)

_geom_special_details            
;
 All esds (except the esd in the dihedral angle between two l.s. planes)
 are estimated using the full covariance matrix.  The cell esds are taken
 into account individually in the estimation of esds in distances, angles
 and torsion angles; correlations between esds in cell parameters are only
 used when they are defined by crystal symmetry.  An approximate (isotropic)
 treatment of cell esds is used for estimating esds involving l.s. planes.
;

loop_
_geom_bond_atom_site_label_1
_geom_bond_atom_site_label_2
_geom_bond_distance
_geom_bond_site_symmetry_2
_geom_bond_publ_flag
C1 O1 1.359(4) . ?
C1 C6 1.400(4) . ?
C1 C2 1.401(5) . ?
C2 C3 1.362(7) . ?
C2 H2 0.9300 . ?
C3 C4 1.382(6) . ?
C3 H3 0.9300 . ?
C4 C5 1.384(6) . ?
C4 H4 0.9300 . ?
C5 C6 1.398(5) . ?
C5 H5 0.9300 . ?
C6 C7 1.521(4) . ?
C7 N2 1.463(4) . ?
C7 N1 1.465(4) . ?
C8 C9 1.351(5) . ?
C8 N2 1.374(4) . ?
C8 H8A 0.9700 . ?
C8 H8B 0.9700 . ?
C9 C10 1.465(5) . ?
C9 H9A 0.9700 . ?
C9 H9B 0.9700 . ?
C10 O3 1.201(5) . ?
C10 O2 1.340(5) . ?
C11 O2 1.449(5) . ?
C11 C12 1.476(10) . ?
C11 H11A 0.9700 . ?
C11 H11B 0.9700 . ?
C12 H12A 0.9600 . ?
C12 H12B 0.9600 . ?
C12 H12C 0.9600 . ?
C13 C14 1.399(4) . ?
C13 N2 1.405(4) . ?
C13 C18 1.406(4) . ?
C14 C15 1.375(5) . ?
C14 H14 0.9300 . ?
C15 C16 1.389(5) . ?
C15 H15 0.9300 . ?
C16 C17 1.373(5) . ?
C16 H16 0.9300 . ?
C17 C18 1.399(4) . ?
C17 H17 0.9300 . ?
C18 C19 1.468(4) . ?
C19 O4 1.246(4) . ?
C19 N1 1.350(4) . ?
C20 N1 1.476(4) . ?
C20 C21 1.521(6) . ?
C20 H20A 0.9700 . ?
C20 H20B 0.9700 . ?
C21 C22 1.495(7) . ?
C21 H21A 0.9700 . ?
C21 H21B 0.9700 . ?
C22 C23 1.527(9) . ?
C22 H22A 0.9700 . ?
C22 H22B 0.9700 . ?
C23 H23A 0.9600 . ?
C23 H23B 0.9600 . ?
C23 H23C 0.9600 . ?
C24 C25 1.385(6) . ?
C24 C29 1.393(5) . ?
C24 H24 0.9300 . ?
C25 C26 1.388(6) . ?
C25 H25 0.9300 . ?
C26 C27 1.356(6) . ?
C26 H26 0.9300 . ?
C27 C28 1.398(5) . ?
C27 H27 0.9300 . ?
C28 O8 1.364(4) . ?
C28 C29 1.403(4) . ?
C29 C30 1.523(4) . ?
C30 N3 1.457(4) . ?
C30 N4 1.469(4) . ?
C31 N4 1.476(4) . ?
C31 C32 1.524(6) . ?
C31 H31A 0.9700 . ?
C31 H31B 0.9700 . ?
C32 C33 1.496(7) . ?
C32 H32A 0.9700 . ?
C32 H32B 0.9700 . ?
C33 C34 1.524(9) . ?
C33 H33A 0.9700 . ?
C33 H33B 0.9700 . ?
C34 H34A 0.9600 . ?
C34 H34B 0.9600 . ?
C34 H34C 0.9600 . ?
C35 O7 1.244(4) . ?
C35 N4 1.348(4) . ?
C35 C36 1.474(4) . ?
C36 C37 1.400(4) . ?
C36 C41 1.398(4) . ?
C37 C38 1.377(5) . ?
C37 H37 0.9300 . ?
C38 C39 1.382(5) . ?
C38 H38 0.9300 . ?
C39 C40 1.379(5) . ?
C39 H39 0.9300 . ?
C40 C41 1.399(4) . ?
C40 H40 0.9300 . ?
C41 N3 1.409(4) . ?
C42 C43 1.356(5) . ?
C42 N3 1.373(4) . ?
C42 H42A 0.9700 . ?
C42 H42B 0.9700 . ?
C43 C44 1.459(5) . ?
C43 H43A 0.9700 . ?
C43 H43B 0.9700 . ?
C44 O6 1.201(5) . ?
C44 O5 1.343(5) . ?
C45 O5 1.446(5) . ?
C45 C46 1.471(9) . ?
C45 H45A 0.9700 . ?
C45 H45B 0.9700 . ?
C46 H46A 0.9600 . ?
C46 H46B 0.9600 . ?
C46 H46C 0.9600 . ?
O1 H1 0.8200 . ?
O8 H8 0.8200 . ?

loop_
_geom_angle_atom_site_label_1
_geom_angle_atom_site_label_2
_geom_angle_atom_site_label_3
_geom_angle
_geom_angle_site_symmetry_1
_geom_angle_site_symmetry_3
_geom_angle_publ_flag
O1 C1 C6 117.4(3) . . ?
O1 C1 C2 121.9(3) . . ?
C6 C1 C2 120.7(3) . . ?
C3 C2 C1 119.7(3) . . ?
C3 C2 H2 120.1 . . ?
C1 C2 H2 120.1 . . ?
C2 C3 C4 121.1(4) . . ?
C2 C3 H3 119.4 . . ?
C4 C3 H3 119.4 . . ?
C3 C4 C5 119.3(4) . . ?
C3 C4 H4 120.4 . . ?
C5 C4 H4 120.4 . . ?
C4 C5 C6 121.5(4) . . ?
C4 C5 H5 119.2 . . ?
C6 C5 H5 119.2 . . ?
C1 C6 C5 117.6(3) . . ?
C1 C6 C7 119.4(3) . . ?
C5 C6 C7 123.0(3) . . ?
N2 C7 N1 109.8(2) . . ?
N2 C7 C6 112.9(3) . . ?
N1 C7 C6 112.6(2) . . ?
C9 C8 N2 126.6(3) . . ?
C9 C8 H8A 105.7 . . ?
N2 C8 H8A 105.7 . . ?
C9 C8 H8B 105.7 . . ?
N2 C8 H8B 105.7 . . ?
H8A C8 H8B 106.1 . . ?
C8 C9 C10 117.1(3) . . ?
C8 C9 H9A 108.0 . . ?
C10 C9 H9A 108.0 . . ?
C8 C9 H9B 108.0 . . ?
C10 C9 H9B 108.0 . . ?
H9A C9 H9B 107.3 . . ?
O3 C10 O2 122.6(3) . . ?
O3 C10 C9 126.0(4) . . ?
O2 C10 C9 111.4(3) . . ?
O2 C11 C12 108.2(5) . . ?
O2 C11 H11A 110.1 . . ?
C12 C11 H11A 110.1 . . ?
O2 C11 H11B 110.1 . . ?
C12 C11 H11B 110.1 . . ?
H11A C11 H11B 108.4 . . ?
C11 C12 H12A 109.5 . . ?
C11 C12 H12B 109.5 . . ?
H12A C12 H12B 109.5 . . ?
C11 C12 H12C 109.5 . . ?
H12A C12 H12C 109.5 . . ?
H12B C12 H12C 109.5 . . ?
C14 C13 N2 123.1(3) . . ?
C14 C13 C18 119.4(3) . . ?
N2 C13 C18 117.5(3) . . ?
C15 C14 C13 119.9(3) . . ?
C15 C14 H14 120.1 . . ?
C13 C14 H14 120.1 . . ?
C14 C15 C16 121.2(3) . . ?
C14 C15 H15 119.4 . . ?
C16 C15 H15 119.4 . . ?
C17 C16 C15 119.3(3) . . ?
C17 C16 H16 120.4 . . ?
C15 C16 H16 120.4 . . ?
C16 C17 C18 121.1(3) . . ?
C16 C17 H17 119.4 . . ?
C18 C17 H17 119.4 . . ?
C17 C18 C13 119.1(3) . . ?
C17 C18 C19 120.0(3) . . ?
C13 C18 C19 120.9(3) . . ?
O4 C19 N1 122.0(3) . . ?
O4 C19 C18 121.6(3) . . ?
N1 C19 C18 116.4(2) . . ?
N1 C20 C21 111.6(3) . . ?
N1 C20 H20A 109.3 . . ?
C21 C20 H20A 109.3 . . ?
N1 C20 H20B 109.3 . . ?
C21 C20 H20B 109.3 . . ?
H20A C20 H20B 108.0 . . ?
C22 C21 C20 115.0(4) . . ?
C22 C21 H21A 108.5 . . ?
C20 C21 H21A 108.5 . . ?
C22 C21 H21B 108.5 . . ?
C20 C21 H21B 108.5 . . ?
H21A C21 H21B 107.5 . . ?
C21 C22 C23 112.0(5) . . ?
C21 C22 H22A 109.2 . . ?
C23 C22 H22A 109.2 . . ?
C21 C22 H22B 109.2 . . ?
C23 C22 H22B 109.2 . . ?
H22A C22 H22B 107.9 . . ?
C22 C23 H23A 109.5 . . ?
C22 C23 H23B 109.5 . . ?
H23A C23 H23B 109.5 . . ?
C22 C23 H23C 109.5 . . ?
H23A C23 H23C 109.5 . . ?
H23B C23 H23C 109.5 . . ?
C25 C24 C29 121.6(4) . . ?
C25 C24 H24 119.2 . . ?
C29 C24 H24 119.2 . . ?
C24 C25 C26 119.2(4) . . ?
C24 C25 H25 120.4 . . ?
C26 C25 H25 120.4 . . ?
C27 C26 C25 121.0(4) . . ?
C27 C26 H26 119.5 . . ?
C25 C26 H26 119.5 . . ?
C26 C27 C28 119.9(3) . . ?
C26 C27 H27 120.1 . . ?
C28 C27 H27 120.1 . . ?
O8 C28 C27 122.1(3) . . ?
O8 C28 C29 117.1(3) . . ?
C27 C28 C29 120.7(3) . . ?
C24 C29 C28 117.6(3) . . ?
C24 C29 C30 123.0(3) . . ?
C28 C29 C30 119.4(3) . . ?
N3 C30 N4 110.0(2) . . ?
N3 C30 C29 113.1(2) . . ?
N4 C30 C29 112.3(2) . . ?
N4 C31 C32 111.5(3) . . ?
N4 C31 H31A 109.3 . . ?
C32 C31 H31A 109.3 . . ?
N4 C31 H31B 109.3 . . ?
C32 C31 H31B 109.3 . . ?
H31A C31 H31B 108.0 . . ?
C33 C32 C31 115.0(4) . . ?
C33 C32 H32A 108.5 . . ?
C31 C32 H32A 108.5 . . ?
C33 C32 H32B 108.5 . . ?
C31 C32 H32B 108.5 . . ?
H32A C32 H32B 107.5 . . ?
C32 C33 C34 112.1(5) . . ?
C32 C33 H33A 109.2 . . ?
C34 C33 H33A 109.2 . . ?
C32 C33 H33B 109.2 . . ?
C34 C33 H33B 109.2 . . ?
H33A C33 H33B 107.9 . . ?
C33 C34 H34A 109.5 . . ?
C33 C34 H34B 109.5 . . ?
H34A C34 H34B 109.5 . . ?
C33 C34 H34C 109.5 . . ?
H34A C34 H34C 109.5 . . ?
H34B C34 H34C 109.5 . . ?
O7 C35 N4 121.9(3) . . ?
O7 C35 C36 121.9(3) . . ?
N4 C35 C36 116.2(3) . . ?
C37 C36 C41 119.6(3) . . ?
C37 C36 C35 119.4(3) . . ?
C41 C36 C35 121.0(3) . . ?
C38 C37 C36 120.6(3) . . ?
C38 C37 H37 119.7 . . ?
C36 C37 H37 119.7 . . ?
C37 C38 C39 119.4(3) . . ?
C37 C38 H38 120.3 . . ?
C39 C38 H38 120.3 . . ?
C38 C39 C40 121.3(3) . . ?
C38 C39 H39 119.4 . . ?
C40 C39 H39 119.4 . . ?
C39 C40 C41 119.8(3) . . ?
C39 C40 H40 120.1 . . ?
C41 C40 H40 120.1 . . ?
C40 C41 C36 119.3(3) . . ?
C40 C41 N3 123.0(3) . . ?
C36 C41 N3 117.6(3) . . ?
C43 C42 N3 126.6(3) . . ?
C43 C42 H42A 105.7 . . ?
N3 C42 H42A 105.7 . . ?
C43 C42 H42B 105.7 . . ?
N3 C42 H42B 105.7 . . ?
H42A C42 H42B 106.1 . . ?
C42 C43 C44 117.0(3) . . ?
C42 C43 H43A 108.0 . . ?
C44 C43 H43A 108.0 . . ?
C42 C43 H43B 108.0 . . ?
C44 C43 H43B 108.0 . . ?
H43A C43 H43B 107.3 . . ?
O6 C44 O5 122.6(3) . . ?
O6 C44 C43 126.3(4) . . ?
O5 C44 C43 111.2(3) . . ?
O5 C45 C46 108.7(5) . . ?
O5 C45 H45A 109.9 . . ?
C46 C45 H45A 109.9 . . ?
O5 C45 H45B 109.9 . . ?
C46 C45 H45B 109.9 . . ?
H45A C45 H45B 108.3 . . ?
C45 C46 H46A 109.5 . . ?
C45 C46 H46B 109.5 . . ?
H46A C46 H46B 109.5 . . ?
C45 C46 H46C 109.5 . . ?
H46A C46 H46C 109.5 . . ?
H46B C46 H46C 109.5 . . ?
C19 N1 C7 122.4(2) . . ?
C19 N1 C20 120.4(2) . . ?
C7 N1 C20 117.1(2) . . ?
C8 N2 C13 122.7(2) . . ?
C8 N2 C7 119.1(3) . . ?
C13 N2 C7 117.9(2) . . ?
C42 N3 C41 122.6(2) . . ?
C42 N3 C30 119.4(3) . . ?
C41 N3 C30 117.8(2) . . ?
C35 N4 C30 122.2(2) . . ?
C35 N4 C31 120.7(2) . . ?
C30 N4 C31 117.0(2) . . ?
C1 O1 H1 109.5 . . ?
C10 O2 C11 116.0(3) . . ?
C44 O5 C45 116.1(3) . . ?
C28 O8 H8 109.5 . . ?

_refine_diff_density_max         0.452
_refine_diff_density_min         -0.413
_refine_diff_density_rms         0.057

_shelx_res_file                  
;
TITL shelxt_a.res in P1
    shelx.res
    created by SHELXL-2017/1 at 16:06:15 on 01-Mar-2018
CELL  0.71073  21.7483   9.2050  13.1074   90.000  123.852   90.000
ZERR     4.00   0.0019   0.0007   0.0015    0.000    0.007    0.000
LATT  -7
SFAC  C    N    O    H
UNIT  92 8  16 108
MERG   2
FMAP   2
PLAN   20
ACTA
SIZE  0.3  0.3  0.35
BOND   $H
LIST   6
L.S.  10
TEMP    23.00
WGHT    0.112700    0.175700
FVAR       0.15134
C1    1    0.408289    0.462752    0.598397    11.00000    0.04824    0.02934 =
         0.03492    0.00156    0.02972    0.00488
C2    1    0.343397    0.522003    0.579696    11.00000    0.05857    0.03781 =
         0.06078    0.00048    0.04255    0.01116
AFIX  43
H2    4    0.345095    0.609452    0.616721    11.00000   -1.20000
AFIX   0
C3    1    0.277822    0.450936    0.507042    11.00000    0.05128    0.06315 =
         0.07060    0.00460    0.03827    0.01845
AFIX  43
H3    4    0.234774    0.491352    0.493899    11.00000   -1.20000
AFIX   0
C4    1    0.274149    0.319818    0.452521    11.00000    0.04431    0.07551 =
         0.06801   -0.02005    0.02661   -0.00316
AFIX  43
H4    4    0.229125    0.271879    0.403722    11.00000   -1.20000
AFIX   0
C5    1    0.338219    0.260620    0.471341    11.00000    0.04624    0.05414 =
         0.05669   -0.01983    0.02790   -0.00342
AFIX  43
H5    4    0.335754    0.172128    0.434995    11.00000   -1.20000
AFIX   0
C6    1    0.406531    0.330766    0.543704    11.00000    0.04076    0.03287 =
         0.03110    0.00053    0.02333    0.00588
C7    1    0.477791    0.270383    0.564631    11.00000    0.04055    0.02474 =
         0.02797    0.00091    0.02243    0.00330
C8    1    0.525563    0.073089    0.715063    11.00000    0.03759    0.03753 =
         0.03515    0.00554    0.02470    0.00403
AFIX  23
H8A   4    0.493221    0.005303    0.720159    11.00000   -1.20000
H8B   4    0.567323    0.016526    0.729424    11.00000   -1.20000
AFIX   0
C9    1    0.552968    0.161070    0.813719    11.00000    0.04321    0.04292 =
         0.03599    0.00494    0.02379    0.00199
AFIX  23
H9A   4    0.512169    0.216418    0.804385    11.00000   -1.20000
H9B   4    0.586358    0.229740    0.812427    11.00000   -1.20000
AFIX   0
C10   1    0.592534    0.091716    0.934843    11.00000    0.04358    0.05040 =
         0.03483    0.00272    0.02227   -0.00225
C11   1    0.651467    0.131761    1.148067    11.00000    0.09787    0.07962 =
         0.03323    0.00647    0.02828   -0.00586
AFIX  23
H11A  4    0.699290    0.093975    1.171536    11.00000   -1.20000
H11B  4    0.623324    0.053326    1.152692    11.00000   -1.20000
AFIX   0
C12   1    0.661363    0.250797    1.231459    11.00000    0.19402    0.11290 =
         0.04594   -0.00111    0.04752    0.00759
AFIX 137
H12A  4    0.697359    0.318384    1.239213    11.00000   -1.50000
H12B  4    0.678149    0.211577    1.310775    11.00000   -1.50000
H12C  4    0.615018    0.299834    1.198615    11.00000   -1.50000
AFIX   0
C13   1    0.451280    0.016057    0.496259    11.00000    0.04563    0.02885 =
         0.03268   -0.00070    0.02750    0.00256
C14   1    0.431020   -0.123772    0.508738    11.00000    0.06612    0.03338 =
         0.03865    0.00412    0.03418   -0.00175
AFIX  43
H14   4    0.442291   -0.155409    0.584724    11.00000   -1.20000
AFIX   0
C15   1    0.394408   -0.214338    0.408417    11.00000    0.07224    0.03166 =
         0.05368   -0.00079    0.04030   -0.00951
AFIX  43
H15   4    0.381270   -0.307253    0.417458    11.00000   -1.20000
AFIX   0
C16   1    0.376700   -0.169541    0.293843    11.00000    0.06125    0.03642 =
         0.04476   -0.00886    0.03207   -0.00733
AFIX  43
H16   4    0.351694   -0.231649    0.226634    11.00000   -1.20000
AFIX   0
C17   1    0.396504   -0.032590    0.280858    11.00000    0.05031    0.03393 =
         0.03239   -0.00178    0.02700   -0.00043
AFIX  43
H17   4    0.384787   -0.002445    0.204261    11.00000   -1.20000
AFIX   0
C18   1    0.434000    0.062349    0.380879    11.00000    0.04194    0.02772 =
         0.03403    0.00371    0.02756    0.00474
C19   1    0.458272    0.205003    0.366101    11.00000    0.04272    0.02857 =
         0.03037    0.00295    0.02499    0.00610
C20   1    0.516574    0.438859    0.459927    11.00000    0.06880    0.02440 =
         0.04995   -0.00099    0.04308   -0.00154
AFIX  23
H20A  4    0.520295    0.501657    0.522573    11.00000   -1.20000
H20B  4    0.484047    0.485407    0.380883    11.00000   -1.20000
AFIX   0
C21   1    0.592925    0.419989    0.483322    11.00000    0.06911    0.04677 =
         0.06322   -0.00738    0.04690   -0.01369
AFIX  23
H21A  4    0.588042    0.362028    0.417372    11.00000   -1.20000
H21B  4    0.611319    0.514791    0.480282    11.00000   -1.20000
AFIX   0
C22   1    0.649035    0.349780    0.603057    11.00000    0.06715    0.06946 =
         0.06176   -0.01794    0.03272   -0.01029
AFIX  23
H22A  4    0.630396    0.256281    0.608309    11.00000   -1.20000
H22B  4    0.656432    0.409837    0.669843    11.00000   -1.20000
AFIX   0
C23   1    0.723160    0.328097    0.617596    11.00000    0.05419    0.14699 =
         0.11092   -0.02590    0.02813   -0.00683
AFIX 137
H23A  4    0.723778    0.234710    0.585574    11.00000   -1.50000
H23B  4    0.762562    0.333231    0.703038    11.00000   -1.50000
H23C  4    0.729732    0.402722    0.573313    11.00000   -1.50000
AFIX   0
C24   1    0.338340    0.739162   -0.028692    11.00000    0.04436    0.05659 =
         0.05432    0.02014    0.02560    0.00446
AFIX  43
H24   4    0.336015    0.827892   -0.064620    11.00000   -1.20000
AFIX   0
C25   1    0.274120    0.680016   -0.047912    11.00000    0.04050    0.07622 =
         0.06738    0.01973    0.02445    0.00344
AFIX  43
H25   4    0.229086    0.727835   -0.097002    11.00000   -1.20000
AFIX   0
C26   1    0.277836    0.548439    0.007041    11.00000    0.05072    0.06338 =
         0.07048   -0.00349    0.03879   -0.01592
AFIX  43
H26   4    0.234812    0.507934   -0.006075    11.00000   -1.20000
AFIX   0
C27   1    0.343217    0.478026    0.079553    11.00000    0.06050    0.03577 =
         0.06221   -0.00256    0.04326   -0.01102
AFIX  43
H27   4    0.344952    0.390717    0.116780    11.00000   -1.20000
AFIX   0
C28   1    0.407992    0.536934    0.098229    11.00000    0.04651    0.03010 =
         0.03492   -0.00224    0.02947   -0.00412
C29   1    0.406316    0.668885    0.043173    11.00000    0.03849    0.03416 =
         0.03058   -0.00126    0.02225   -0.00633
C30   1    0.477822    0.729567    0.064720    11.00000    0.04006    0.02653 =
         0.02742   -0.00107    0.02193   -0.00194
C31   1    0.516703    0.560495   -0.039805    11.00000    0.06445    0.02686 =
         0.04822   -0.00024    0.03987    0.00382
AFIX  23
H31A  4    0.484216    0.513630   -0.118713    11.00000   -1.20000
H31B  4    0.520491    0.497985    0.023044    11.00000   -1.20000
AFIX   0
C32   1    0.593187    0.579676   -0.016419    11.00000    0.06926    0.04596 =
         0.06786    0.00733    0.04850    0.01421
AFIX  23
H32A  4    0.611648    0.484934   -0.019418    11.00000   -1.20000
H32B  4    0.588226    0.637619   -0.082438    11.00000   -1.20000
AFIX   0
C33   1    0.649312    0.650077    0.103265    11.00000    0.07001    0.06682 =
         0.06284    0.01501    0.03585    0.01161
AFIX  23
H33A  4    0.656540    0.590354    0.170097    11.00000   -1.20000
H33B  4    0.630732    0.743779    0.108244    11.00000   -1.20000
AFIX   0
C34   1    0.723435    0.671159    0.118166    11.00000    0.05584    0.14907 =
         0.10845    0.01744    0.02822    0.00900
AFIX 137
H34A  4    0.727707    0.602809    0.067110    11.00000   -1.50000
H34B  4    0.762946    0.655747    0.202465    11.00000   -1.50000
H34C  4    0.726332    0.768198    0.094309    11.00000   -1.50000
AFIX   0
C35   1    0.458344    0.794571   -0.133881    11.00000    0.04139    0.02919 =
         0.03148   -0.00427    0.02481   -0.00666
C36   1    0.434111    0.937708   -0.118490    11.00000    0.04251    0.02664 =
         0.03427   -0.00324    0.02753   -0.00301
C37   1    0.396567    1.031980   -0.219114    11.00000    0.04595    0.03570 =
         0.03210    0.00113    0.02505    0.00087
AFIX  43
H37   4    0.385109    1.001798   -0.295551    11.00000   -1.20000
AFIX   0
C38   1    0.376456    1.168952   -0.205952    11.00000    0.05809    0.03775 =
         0.04600    0.00902    0.03115    0.00849
AFIX  43
H38   4    0.350901    1.230688   -0.273327    11.00000   -1.20000
AFIX   0
C39   1    0.394554    1.213941   -0.091803    11.00000    0.07319    0.03009 =
         0.05368    0.00246    0.04021    0.01143
AFIX  43
H39   4    0.381852    1.307224   -0.082657    11.00000   -1.20000
AFIX   0
C40   1    0.431081    1.123192    0.008794    11.00000    0.06724    0.03266 =
         0.03991   -0.00447    0.03527    0.00273
AFIX  43
H40   4    0.442194    1.154784    0.084698    11.00000   -1.20000
AFIX   0
C41   1    0.451378    0.983413   -0.003673    11.00000    0.04374    0.02676 =
         0.03141   -0.00062    0.02574   -0.00403
C42   1    0.525733    0.926373    0.215154    11.00000    0.03691    0.03793 =
         0.03268   -0.00589    0.02441   -0.00382
AFIX  23
H42A  4    0.567678    0.982230    0.229485    11.00000   -1.20000
H42B  4    0.493580    0.994836    0.220103    11.00000   -1.20000
AFIX   0
C43   1    0.552935    0.838306    0.314311    11.00000    0.04184    0.04158 =
         0.03373   -0.00437    0.02230   -0.00040
AFIX  23
H43A  4    0.586156    0.768993    0.313210    11.00000   -1.20000
H43B  4    0.511963    0.783670    0.305022    11.00000   -1.20000
AFIX   0
C44   1    0.592481    0.907870    0.434781    11.00000    0.04183    0.04971 =
         0.03100   -0.00430    0.01805    0.00276
C45   1    0.651355    0.867466    0.647999    11.00000    0.09883    0.08310 =
         0.03056   -0.00762    0.02725    0.00764
AFIX  23
H45A  4    0.622910    0.945554    0.652252    11.00000   -1.20000
H45B  4    0.699044    0.905994    0.671431    11.00000   -1.20000
AFIX   0
C46   1    0.661772    0.749590    0.731974    11.00000    0.19345    0.10826 =
         0.04451    0.00016    0.04694   -0.00468
AFIX 137
H46A  4    0.615701    0.699563    0.699371    11.00000   -1.50000
H46B  4    0.678204    0.789583    0.810902    11.00000   -1.50000
H46C  4    0.698214    0.682671    0.740473    11.00000   -1.50000
AFIX   0
N1    2    0.484378    0.298253    0.461067    11.00000    0.04806    0.02414 =
         0.03543   -0.00006    0.03072    0.00082
N2    2    0.487713    0.115274    0.594098    11.00000    0.04615    0.02540 =
         0.03068    0.00142    0.02460    0.00277
N3    2    0.487842    0.883891    0.094404    11.00000    0.04509    0.02645 =
         0.02901   -0.00198    0.02339   -0.00341
N4    2    0.484449    0.701304   -0.039051    11.00000    0.04891    0.02377 =
         0.03661   -0.00044    0.03170    0.00014
O1    3    0.474934    0.529809    0.669552    11.00000    0.05379    0.03613 =
         0.05852   -0.01900    0.03749   -0.00433
AFIX 147
H1    4    0.471196    0.597902    0.706104    11.00000   -1.50000
AFIX   0
O2    3    0.612273    0.188983    1.024118    11.00000    0.08998    0.05416 =
         0.03285    0.00107    0.02748   -0.00466
O3    3    0.606547   -0.035353    0.955163    11.00000    0.06328    0.05011 =
         0.04444    0.01076    0.02126    0.00255
O4    3    0.456817    0.236346    0.272281    11.00000    0.07135    0.03137 =
         0.03751    0.00137    0.03935   -0.00098
O5    3    0.612554    0.810382    0.524319    11.00000    0.09156    0.05407 =
         0.03242   -0.00281    0.02787    0.00402
O6    3    0.606730    1.034877    0.455193    11.00000    0.06097    0.04871 =
         0.04435   -0.01197    0.02056   -0.00140
O7    3    0.456717    0.763042   -0.227626    11.00000    0.07198    0.03056 =
         0.03707   -0.00269    0.03946    0.00189
O8    3    0.474957    0.469753    0.169403    11.00000    0.05228    0.03737 =
         0.05791    0.01863    0.03657    0.00435
AFIX 147
H8    4    0.471275    0.401246    0.205666    11.00000   -1.50000
AFIX   0
HKLF    4


REM  shelxt_a.res in P1
REM R1 =  0.0513 for    7250 Fo > 4sig(Fo)  and  0.0606 for all    8631 data
REM    529 parameters refined using      3 restraints

END

WGHT      0.1104      0.0986

REM Highest difference peak  0.452,  deepest hole -0.413,  1-sigma level  0.057
Q1    1   0.5202  0.3182  0.6335  11.00000  0.05    0.45
Q2    1   0.5131  0.6833  0.1247  11.00000  0.05    0.42
Q3    1   0.5306  1.0389  0.2231  11.00000  0.05    0.36
Q4    1   0.5468  0.2679  0.8131  11.00000  0.05    0.33
Q5    1   0.5308 -0.0324  0.7220  11.00000  0.05    0.33
Q6    1   0.5423  0.7367  0.3010  11.00000  0.05    0.32
Q7    1   0.4712  0.2606  0.4220  11.00000  0.05    0.24
Q8    1   0.4724  1.2625  0.1230  11.00000  0.05    0.21
Q9    1   0.4110  0.2746  0.2069  11.00000  0.05    0.20
Q10   1   0.4279  1.1723 -0.0389  11.00000  0.05    0.19
Q11   1   0.4113  1.1776  0.0619  11.00000  0.05    0.19
Q12   1   0.4578  1.0758  0.0029  11.00000  0.05    0.19
Q13   1   0.6323  0.6311 -0.0503  11.00000  0.05    0.18
Q14   1   0.6590  0.6421  0.7235  11.00000  0.05    0.18
Q15   1   0.4793  0.7556 -0.0738  11.00000  0.05    0.17
Q16   1   0.3884  1.2058 -0.1394  11.00000  0.05    0.17
Q17   1   0.4882  0.6198 -0.0447  11.00000  0.05    0.17
Q18   1   0.4180  0.1865  0.1998  11.00000  0.05    0.17
Q19   1   0.3366  1.3442 -0.0939  11.00000  0.05    0.17
Q20   1   0.4262 -0.1654  0.4559  11.00000  0.05    0.17
;
_shelx_res_checksum              38568
